# Supplementary material for: In Situ Synthesis of Gold Nanoparticles in Layer-by-Layer Polymeric Coatings for the Fabrication of Optical Fiber Sensors
Source: Polymers (Basel). 2022 Feb 16;14(4):776. doi: 10.3390/polym14040776 (PMC8878567; doi:10.3390/polym14040776)
Supplement: Supplementary file 1 [file polymers-14-00776-s001.zip]

Archive with 1 entries (1 files):
- polymers-1568675-supplementary.mp4
